# Supplementary material for: Quinquelaophonte enormis sp. nov., a new interstitial copepod (Harpacticoida: Laophontidae) from Korea
Source: PeerJ. 2020 Sep 22;8:e10007. doi: 10.7717/peerj.10007 (PMC7518157; doi:10.7717/peerj.10007)
Supplement: Supplemental Information 1 — Accession numbers of Genbank, the length of sequences, type material information from which each sequence originated, name of each partial gene, and nucleotide sequence. [file peerj-08-10007-s001.zip]

Archive with 4 entries (4 files):
- 18S.txt
- 28S.txt
- Cytb.txt
- mtCOI.txt
