# Supplementary material for: Quinquelaophonte enormis sp. nov., a new interstitial copepod (Harpacticoida: Laophontidae) from Korea
Source: PeerJ. 2020 Sep 22;8:e10007. doi: 10.7717/peerj.10007 (PMC7518157; doi:10.7717/peerj.10007)
Supplement: Supplemental Information 1 — Accession numbers of Genbank, the length of sequences, type material information from which each sequence originated, name of each partial gene, and nucleotide sequence. [file peerj-08-10007-s001.zip › 18S.txt]

MT410708                
1789 bp
paratype-13_2
small subunit ribosomal RNA gene, partial sequence.

        1 ctggttgatc ctgccagtca tatgcttgtc tcaaagatta agccatgcat gtccaagtac
       61 aagcctcatt aaggtgaaac cgcgaatggc tcattaaatc acacctgata tacggaataa
      121 tttcacgtta catggataac tgcgttaatt gtggagctaa tacatgcgaa acggccccga
      181 acttgcgtga ggggcgcttt tattagatca aaaccaaacg gcctcggccg tcccccctgg
      241 tgactctgaa taactttgtg cagatcgcac ggctaagcgc cggcgacgta ttcctctaag
      301 gtgtgcccta tcaactgtcg actgtggcat agtcgcccac agtggttttg acgggtaacg
      361 gggaatcagg gttcgattcc ggagagggag cctgagaaac ggctaccact tctacggaag
      421 gcagcaggca cgcaaattac ccactgaccg aaggtcgagg tagtgacgaa aactaacgat
      481 accggactca tccgaggccc ggtaatcgga atgagtacac tttaaatcct ttaacgagga
      541 accattggag ggcaagtctg gtgccagcag ccgcggtaat tccagctcca atagtgtata
      601 ttaattttgt tgcggttaaa aagctcgtag ttggatctcg gcacccaggg cgcggttggt
      661 tttttgactg cactgcgcca tttgggtgtg aatgtgttgg cggaggtctc gcggtgctct
      721 ttactgagtg tcgcgcgatt ccgtcaggtt tactttgaaa aaattagagt gctcaaagca
      781 ggctttacac gcttgaatat tcgtgcatgg aataatggaa taggacgtcg tttctatttt
      841 gttggttttc ggaaatcgac gtaatgatta atagggacag tcgggggcat tagtattcag
      901 gcgacagagg tgaaattctt ggaccgtctg aagactgcct actgcgaaag catttgccaa
      961 ggatgttttc attaatcaag aacgaaagtt agaggttcga aggcgatcag ataccgccct
     1021 agttctaacc ataaacgatg ccagctagcg atccgcggct gttttttcat taggctccgc
     1081 gggaagcttc cgggaaacca aagcctttgg gttccggggg aagtatggtt gcaaagctga
     1141 aacttaaagg aattgacgga agggcaccac caggagtgga gcctgcggct taatttgact
     1201 caacacggga aacctcacca ggcccggaca ctggaaggat tgacagattg agagctcttt
     1261 ctcgattcgg tgggtggtgg tgcatggccg ttcttagttg gtggagtgat ttgtctggtt
     1321 aattccgata acgaacgaga ctctgtcctg ctaaatagtt gccgcgccgt ttagcttgcg
     1381 cgggaaattc ttcttagagg gactggcggc gtctagccgc acgagattga gcaataacag
     1441 gtctgtgatg cccttagatg ttctgggccg cacgcgcgct acactgaagg gctcagcgtg
     1501 tctctccctt cccgagaggg acgggtaacc cgctgaaccc ccttcgtggt agggatcggg
     1561 gcttgcaatt attccccgtg aaccaggaat tcccagtaag cgcaagtcat aagcttgcgt
     1621 tgattacgtc cctgcccttt gtacacaccg cccgtcgcta ctaccgattg aacgttttag
     1681 tgaggtattt ggattggagc atcgggggtt cgcgcccctg ttcgttccga gaagactccc
     1741 aaacttgagc gtttagagga agtaaaagtc gtaacaaggt ttccgtagg
