# Supplementary material for: Quinquelaophonte enormis sp. nov., a new interstitial copepod (Harpacticoida: Laophontidae) from Korea
Source: PeerJ. 2020 Sep 22;8:e10007. doi: 10.7717/peerj.10007 (PMC7518157; doi:10.7717/peerj.10007)
Supplement: Supplemental Information 1 — Accession numbers of Genbank, the length of sequences, type material information from which each sequence originated, name of each partial gene, and nucleotide sequence. [file peerj-08-10007-s001.zip › 28S.txt]

MT420735                 
777 bp
paratype-13_1 
large subunit ribosomal RNA gene, partial sequence

        1 aaccgccggc cctccaggtc gcgcggaatg tggtgttcgg gaacgtcttc tcgcgtcgga
       61 gcgcccagtc caagtccacc ttgactgggg ccacggccca cagagggtga taggcccgta
      121 aggcggtcgc tccgtcgcgc cgacggtttc cctcgagtcg agtagcttgg gagtgctgct
      181 caaagtgcga ggtaaactcc tcgtaaggct aaatatgacc ccaagaccga tagcaaacaa
      241 gtaccgtgag ggaaagttga aaagaacttt gaagagagag ttcaagagta cgtgaaactg
      301 tgcagtggca aacggaggtg ttctcgaagt ggctggagga ggttcaggct gccggggccc
      361 tgcccgctcg cctccgggat cagcgatgac ccgtggcggc ggacgtgggt cccctcgtcg
      421 gctgcatttc tcctccagcg gacgcgacga accgctggct gccggaccga gggcgggggt
      481 gaagtttgtc gggagctgga ctcgtctcct ctcccggcaa gccccccgcc actggctccg
      541 gcgccggcgg gtagcggagc gggctcgtca tagcgagtgt cgcggcctct cttttggggt
      601 cggtggcacg gcccgcatct ccgtcgcgag taggtcggcg gcacctccga cccgtcttga
      661 aacacggacc aaggagttga acagatgcac gagtcattgg gtcccactaa acccaaaggc
      721 gcagtgaaag cgaaggctgc gttcgcagcc gagggacgat ccccggcaac ggggcgc

MT420736
742 bp
paratype-13_2 
large subunit ribosomal RNA gene, partial sequence

        1 ggtcgcgcgg aatgtggtgt tcgggaacgt cttctcgcgt cggagcgccc agtccaagtc
       61 caccttgact ggggccacgg cccacagagg gtgataggcc cgtaaggcgg tcgctccgtc
      121 gcgccgacgg tttccctcga gtcgagtagc ttgggagtgc tgctcaaagt gcgaggtaaa
      181 ctcctcgtaa ggctaaatat gaccccaaga ccgatagcaa acaagtaccg tgagggaaag
      241 ttgaaaagaa ctttgaagag agagttcaag agtacgtgaa actgtgcagt ggcaaacgga
      301 ggtgttctcg aagtggctgg aggaggttca ggctgccggg gccctgcccg ctcgcctccg
      361 ggatcagcga tgacccgtgg cggcggacgt gggtcccctc gtcggctgca tttctcctcc
      421 agcggacgcg acgaaccgct ggctgccgga ccgagggcgg gggtgaagtt tgtcgggagc
      481 tggactcgtc tcctctcccg gcaagccccc cgccactggc tccggcgccg gcgggtagcg
      541 gagcgggctc gtcatagcga gtgtcgcggc ctctcttttg gggtcggtgg cacggcccgc
      601 atctccgtcg cgagtaggtc ggcggcacct ccgacccgtc ttgaaacacg gaccaaggag
      661 ttgaacagat gcacgagtca ttgggtccca ctaaacccaa aggcgcagtg aaagcgaagg
      721 ctgcgttcgc agccgaggga cg
