# Supplementary material for: Quinquelaophonte enormis sp. nov., a new interstitial copepod (Harpacticoida: Laophontidae) from Korea
Source: PeerJ. 2020 Sep 22;8:e10007. doi: 10.7717/peerj.10007 (PMC7518157; doi:10.7717/peerj.10007)
Supplement: Supplemental Information 1 — Accession numbers of Genbank, the length of sequences, type material information from which each sequence originated, name of each partial gene, and nucleotide sequence. [file peerj-08-10007-s001.zip › Cytb.txt]

MT422734
365 bp  
paratype-09
Cytochrome B, partial sequence
    
        1 taacttgttc tcagctttgc cctatgtggg aagaaacgta gtagtctgac tttggggggg
       61 ttttgctgta gataatgaca ccttagtgcg gttttttggt tttcattttt taaccccaat
      121 gttaattggc ttattagcta ttcttcacct gatttttctg catcaaaggg gctcctcaaa
      181 tcccctaggt cttaccataa actctgataa ggcccccttc catccctact tttcgattaa
      241 agatagagtt gggtttattt tatatttgag gggattgtta tttatctcta ctcaattacc
      301 ctggagattg ggagacccag aaaactttat tcccgcaaat cccctagtga cgccggtgca
      361 cattc

MT422735
366 bp
paratype-10
Cytochrome B, partial sequence

        1 taacttgttc tcagctttgc cctatgtggg aagaaacgta gtagtctgac tttggggggg
       61 ttttgctgta gataatgaca ccttagtgcg gttttttggt tttcattttt taaccccaat
      121 gttaattggc ttattagcta ttcttcacct gatttttctg catcaaaggg gctcctcaaa
      181 tcccctaggt cttaccataa actctgataa ggcccccttc catccctact tttcgattaa
      241 agatagagtt gggtttattt tatatttgag gggattgtta tttatctcta ctcaattacc
      301 ctggagattg ggagacccag aaaactttat tcccgcaaat cccctagtga cgccggtgca
      361 cattca

MT422736
366 bp    
paratype-11
Cytochrome B, partial sequence

        1 taacttgttc tcagctttgc cctatgtggg aagaaacgta gtagtctgac tttggggggg
       61 ttttgctgta gataatgaca ccttagtgcg gttttttggt tttcattttt taaccccaat
      121 gttaattggc ttattagcta ttcttcacct gatttttctg catcaaaggg gctcctcaaa
      181 tcccctaggt cttaccataa actctgataa ggcccccttc catccctact tttcgattaa
      241 agatagagtt gggtttattt tatatttgag gggattgtta tttatctcta ctcaattacc
      301 ctggagattg ggagacccag aaaactttat tcccgcaaat cccctagtga cgccggtgca
      361 cattca

MT422737 
366 bp
paratype-12
Cytochrome B, partial sequence
    
        1 taacttgttc tcagctttgc cctatgtggg aagaaacgta gtagtctgac tttggggggg
       61 ttttgctgta gataatgaca ccttagtgcg gttttttggt tttcattttt taaccccaat
      121 gttaattggc ttattagcta ttcttcacct gatttttctg catcaaaggg gctcctcaaa
      181 tcccctaggt cttaccataa actctgataa ggcccccttc catccctact tttcgattaa
      241 agatagagtt gggtttattt tatatttgag gggattgtta tttatctcta ctcaattacc
      301 ctggagattg ggagacccag aaaactttat tcccgcaaat cccctagtga cgccggtgca
      361 cattca

MT422738
366 bp
paratype-13_1
Cytochrome B, partial sequence

        1 taacttgttc tcagctttgc cctatgtggg aagaaacgta gtagtctgac tttggggggg
       61 ttttgctgta gataatgaca ccttagtgcg gttttttggt tttcattttt taaccccaat
      121 gttaattggc ttattagcta ttcttcacct gatttttctt catcaaaggg gctcctcaaa
      181 tcccctaggt cttaccataa actctgataa ggcccccttc catccctact tttcgattaa
      241 agatagagtt gggtttattt tatatttgag gggattgtta tttatctcta ctcaattacc
      301 ctggagattg ggagacccag aaaactttat tcccgcaaat cccctagtga cgccggtgca
      361 cattca

MT422739
346 bp
paratype-13_2
Cytochrome B, partial sequence
  
        1 taacttgttc tcagctttgc cctatgtggg aagaaacgta gtagtctgac tttggggggg
       61 ttttgctgta gataatgaca ccttagtgcg gttttttggt tttcattttt taaccccaat
      121 gttaattggc ttattagcta ttcttcacct gatttttctt catcaaaggg gctcctcaaa
      181 tcccctaggt cttgccataa actctgataa ggcccccttc catccctact tttcgattaa
      241 agatagagtt gggtttattt tatatttgag gggattgtta tttatttcta ctcaattacc
      301 ctggagattg ggagacccag aaaactttat tcccgcaaat ccccta
