# Supplementary material for: Quinquelaophonte enormis sp. nov., a new interstitial copepod (Harpacticoida: Laophontidae) from Korea
Source: PeerJ. 2020 Sep 22;8:e10007. doi: 10.7717/peerj.10007 (PMC7518157; doi:10.7717/peerj.10007)
Supplement: Supplemental Information 1 — Accession numbers of Genbank, the length of sequences, type material information from which each sequence originated, name of each partial gene, and nucleotide sequence. [file peerj-08-10007-s001.zip › mtCOI.txt]

MT416598                 
676 bp
Paratype-09 
cytochrome c oxidase subunit I (COX1) gene, partial cds; mitochondrial.
     
        1 taaagatatt ggaactttat acttgattgc gggagcttgg gggggcatag tgggaacggg
       61 gttgaggata attattcggc tagagttggg gcaaaccggg gccctgatcg gggatgatca
      121 ggtctataac gtggttgtga ctgcccatgc ttttattatg attttcttta tagtaatgcc
      181 agtcttaatt gggggctttg gtaattgatt agtgccccta atattggggg cccctgacat
      241 ggcctttccc cggctaaata atataagatt ttgattttta ttacctgccc tagtcttatt
      301 acttttaaga gggcttttag agaggggggt gggaaccggt tgaaccgtct atccccccct
      361 tagaggaaac attgcccata gaggggggtc agttgatgtc gctatttttt ctttacattt
      421 agcaggtatt tcttccctat taggcgcagt aaattttatt agaactttgt taaatttacg
      481 agttttaggg atactattag accgaatgcc tctattcgct tgatccgttt taattactgc
      541 cattcttttg ttgttatctt tgcctgtatt agctggagca attacgatat tattaacaga
      601 tcggaatctt aacagaactt tttatgatgt ggcaggaggg ggggatccag tgctttacca
      661 gcatttattc tgattt

MT416599
667 bp
Paratype-10 
cytochrome c oxidase subunit I (COX1) gene, partial cds; mitochondrial.

        1 aaagatattg gaactttata cttgattgcg ggagcttggg ggggcatagt gggaacgggg
       61 ttgaggataa ttattcggct agagttgggg caaaccgggg ccctgatcgg ggatgatcag
      121 gtctataacg tggttgtgac tgcccatgct tttattatga ttttctttat agtaatgcca
      181 gtcttaattg ggggctttgg taattgatta gtgcccctaa tattgggggc ccctgacatg
      241 gcctttcccc ggctaaataa tataagattt tgatttttat tacctgccct agtcttatta
      301 cttttaagag ggcttttaga gaggggggtg ggaaccggtt gaaccgtcta tccccccctt
      361 agaggaaaca ttgcccatag aggggggtca gttgatgtcg ctattttttc tttacattta
      421 gcaggtattt cttccctatt aggcgcagta aattttatta gaactttgtt aaatttacga
      481 gttttaggga tactattaga ccgaatgcct ctattcgctt gatccgtttt aattactgcc
      541 attcttttgt tgttatcttt gcctgtatta gctggagcaa ttacgatatt attaacagat
      601 cggaatctta acasaacttt ttatgatgyg gcaggagggg gggatccagt gctttaccag
      661 catttat

MT416600
676 bp
Paratype-11 
cytochrome c oxidase subunit I (COX1) gene, partial cds; mitochondrial.

        1 taaagatatt ggaactttat acttgattgc gggagcttgg gggggcatag tgggaacggg
       61 gttgaggata attattcggc tagagttggg gcaaaccggg gccctgatcg gggatgatca
      121 ggtctataac gtggttgtga ctgcccatgc ttttattatg attttcttta tagtaatgcc
      181 agtcttaatt gggggctttg gtaattgatt agtgccccta atattggggg cccctgacat
      241 ggcctttccc cggctaaata atataagatt ttgattttta ttacctgccc tagtcttatt
      301 acttttaaga gggcttttag agaggggggt gggaaccggt tgaaccgtct atccccccct
      361 tagaggaaac attgcccata gaggggggtc agttgatgtc gctatttttt ctttacattt
      421 agcaggtatt tcttccctat taggcgcagt aaattttatt agaactttgt taaatttacg
      481 agttttaggg atactattag accgaatgcc tctattcgct tgatccgttt taattactgc
      541 cattcttttg ttgttatctt tgcctgtatt agctggagca attacgatat tattaacaga
      601 tcggaatctt aacagaactt tttatgatgt ggcaggaggg ggggatccag tgctttacca
      661 gcatttattc tgattt

MT416601
676 bp
Paratype-12 
cytochrome c oxidase subunit I (COX1) gene, partial cds; mitochondrial.
  
        1 aagatattgg aactttatac ttgattgcgg gagcttgggg gggcatagtg ggaacggggt
       61 tgaggataat tattcggcta gagttggggc aaaccggggc cctgatcggg gatgatcagg
      121 tctataacgt ggttgtgact gcccatgctt ttattatgat tttctttata gtaatgccag
      181 tcttaattgg gggctttggt aattgattag tgcccctaat attgggggcc cctgacatgg
      241 cctttccccg gctaaataat ataagatttt gatttttatt acctgcccta gtcttattac
      301 ttttaagagg gcttttagag aggggggtgg gaaccggttg aaccgtctat ccccccctta
      361 gaggaaacat tgcccataga ggggggtcag ttgatgtcgc tattttttct ttacatttag
      421 caggtatttc ttccctatta ggcgcagtaa attttattag aactttgtta aatttacgag
      481 ttttagggat actattagac cgaatgcctc tattcgcttg atccgtttta attactgcca
      541 ttcttttgtt gttatctttg cctgtattag ctggagcaat tacgatatta ttaacagatc
      601 ggaatcttaa cagaactttt tatgatgtgg caggaggggg ggatccagtg ctttaccagc
      661 atttattctg attttt

MT416602
672 bp
Paratype-13_1 
cytochrome c oxidase subunit I (COX1) gene, partial cds; mitochondrial.

        1 aaagatattg gaactttata cttgattgcg ggagcttggg ggggcatagt gggaacgggg
       61 ttgaggataa ttattcggct agagttgggg caaaccgggg ccctgatcgg ggatgatcag
      121 gtctataacg tggttgtgac tgcccatgct tttattatga ttttctttat agtaatgcca
      181 gtcttaattg ggggctttgg taattgatta gtgcccctaa tattgggggc ccctgacatg
      241 gcctttcccc ggctaaataa tataagattt tgatttttat tacctgccct agtcttatta
      301 cttttaagag ggcttttaga gaggggggtg ggaaccggtt gaaccgtcta tccccccctt
      361 agaggaaaca ttgcccatag aggggggtca gttgatgtcg ctattttttc tttacattta
      421 gcaggtattt cttccctatt aggcgcagta aattttatta gaactttgtt aaatttacga
      481 gttttaggga tactattaga ccgaatgcct ctattcgctt gatccgtttt aattactgcc
      541 attcttttgt tgttatcttt gcctgtatta gctggagcaa ttacgatatt attaacagac
      601 cggaatctta acagaacttt ttatgatgtg gcaggagggg gggatccagt gctttaccag
      661 catttattct ga

MT416603
664 bp
Paratype-16 
cytochrome c oxidase subunit I (COX1) gene, partial cds; mitochondrial.

        1 aagatattgg aactttatac ttgattgcgg gagcttgggg gggcatagtg ggaacggggt
       61 tgaggataat tattcggcta gagttggggc aaaccggggc cctgatcggg gatgatcagg
      121 tctataacgt ggttgtgact gcccatgctt ttattatgat tttctttata gtaatgccag
      181 tcttaattgg gggctttggt aattgattag tgcccctaat attgggggcc cctgacatgg
      241 cctttccccg gctaaataat ataagatttt gatttttatt acctgcccta gtcttattac
      301 ttttaagagg gcttttagag aggggggtgg gaaccggttg aaccgtctat ccccccctta
      361 gaggaaacat tgcccataga ggggggtcag ttgatgtcgc tattttttct ttacatttag
      421 caggcatttc ttccctatta ggcgcagtaa attttattag aactttgtta aatttacgag
      481 ttttagggat actattagac cgaatgcctc tattcgcttg atccgtttta attactgcca
      541 ttcttttgtt gttatctttg cctgtattag ctggagcaat tacgatatta ttaacagacc
      601 ggaatcttaa cagaactttt tatgatgtgg caggaggggg ggatccagtg ctttaccagc
      661 attt
